# Supplementary material for: Inhibiting ACK1-mediated phosphorylation of C-terminal Src kinase counteracts prostate cancer immune checkpoint blockade resistance
Source: Nat Commun. 2022 Nov 14;13:6929. doi: 10.1038/s41467-022-34724-5 (PMC9663509; doi:10.1038/s41467-022-34724-5)
Supplement: Supplementary file 4 — Source Data [file 41467_2022_34724_MOESM4_ESM.zip]

Archive with 4 entries (4 files):
- 331588_3_related_ms_7009995_rk2n62.xlsx
- 331588_3_related_ms_7009997_rk2n72.xlsx
- 331588_3_related_ms_7010045_rk2r4x.pdf
- 331588_3_related_ms_7010046_rk2r4x.pdf
