# Supplementary material for: Inhibiting ACK1-mediated phosphorylation of C-terminal Src kinase counteracts prostate cancer immune checkpoint blockade resistance
Source: Nat Commun. 2022 Nov 14;13:6929. doi: 10.1038/s41467-022-34724-5 (PMC9663509; doi:10.1038/s41467-022-34724-5)
Supplement: Supplementary file 4 — Source Data [file 41467_2022_34724_MOESM4_ESM.zip › 331588_3_related_ms_7009995_rk2n62.xlsx]

## Sheet: Figure 1
	Fig 1b
		Female			Male
		WT	KO		WT	KO
		2.13	1e-05		2.4	0.00074
		2.68	1e-05		2	1e-06
		1.5	0		2.1	0
		2.13	0		2.98	0.0002
		2.68	4.5e-05		3.61	0.000135
		4.32	1e-05		1.5	3.7e-05
		3.88	0.0001		2.4	0
		3.64	0.0002		2.12	0.000165
		3.57	0.0008		4.01	0.00024
			2.3e-05			0.00074
			0.00012			1e-05
			1.9e-05			1e-05
			0.00013			0.0002
	Fig. 1c
		WT												KO
	mTnk2	1.58929	1.69574	1.68335	1.48249	1.62074	1.59435	1.71391	1.84711	1.62292	2.6437	2.12509	1.64318	0.018328	0.01387	0.013191	0.002036	0.003324	0.008383	0.001036	0	0	0	0	0
	Fig 1d
			WT			KO
	CD44hi CD62L low		23.4	20.8	28.5	31.1	37	35.1
	Fig 1e
		WT							KO
	CD137/CD8	2.05	1.98	1.98	2.34	2.31	3.39	1.75	5.75	4.1	2.4	3.85	5.7	5.13	6.44
	Fig 1i
	Serum IFN-g	WT	KO
		0.23	0.977
		0.254	1.285
		0.457	1.039
	Fig 1j
		WT						KO
	mIl2	0.105083	0.309902	0.214461	0.685237	0.774315	0.634068	0.959181	0.931637	1.05624	0.849871	0.836269	0.858657

## Sheet: Figure 2
	Fig 2i
		Untreated			(R)-9b
	NF-kB	1.0427	1.07937	1.31828	1.86357	1.6879	1.63529

## Sheet: Figure 4
	Fig. 4a
	Tumor volume (mm3)	Days post tumor injection	WT										KO
		0	0	0	0	0	0	0	0	0	0	0	0	0	0	0	0	0	0	0	0	0
		27	0	0	0	0	56.61	46.85	34.62	20.15	25.62	19.1	60.86	0	0	0	0	11.75	29.35	0	0	0
		33	0	0	11.09	14.27	40.64	41.65	28.56	22.35	23.11	21.26	64.89	0	0	0	0	17.41	26.56	0	0	0
		35	60.56	0	54.63	21.55	32.52	55.71	47.68	27.14	44.21	44.18	81.09	0	0	0	0	31.32	36.25	0	0	0
		41	40.47	0	125.63	52.44	34.15	45.47	21.31	41.22	49.81	43.73	76.81	0	0	0	0	86.33	39.59	0	0	0
		46	30.76	31.05	392.29	36.68	111.77	64.53	49.96	97.67	89.16	99.19	136.68	0	0	0	0	119.3	64.37	0	0	0
		49	62.29	261.54	422.42	42.77	65.72	113.78	120.51	135.93	139.44	151.11	95.66	0	0	0	0	256.53	86.15	0	0	0
		53	173.85	83.75	644.69	75.48	212.99	91.59	51.06	181.25	164.83	175.41	111.14	0	0	0	0	138.57	126.2	0	0	0
		55	222.42	168.79	768.83	70.87	346.86	211.41	115.67	217.7	251.96	263.99	204.24	0	0	0	0	379.53	143.77	0	0	0
		59	207.26	32.78	683.61	63.38	293.18	190	56.97	181.5	207.36	211.4	253.89	0	0	0	0	377.37	234	0	0	0
		61	251.21	38.95	1063.88	79.48	571.11	333.23	130.86	297.46	316.15	334.8	331.37	0	0	0	0	515.95	191.42	0	0	0
		66	478.38	41.28	1063.88	72.54	850.44	615.97	129.22	374.56	441.19	421.32	844.37	0	0	0	0	602.32	371.44	0	0	0
		74	2418.82	255.9	2940.58	216.65	2284.55	1147.92	554.52	1074.22	1098.47	1487.6	2043.9	0	0	0	0	1190.66	798.01	0	0	0
	Fig. 4b
			WT					KO
	CD44hi CD62L low		14.3	18.6	18.3	17.6	15	21.1	19.4	22.9	20.8	28.6
	Fig. 4c		WT						KO
	CD137/CD8		2.51	2.79	3.62	4.51	4.26	4.8	5.21	7.76	7.15	5.68	5.83	5.32
	Fig. 4d
		WT			KO
	CD4+ CD69+	3.9	4.04	3.8	9.1	9.17	8.83
	Fig. 4e
		WT				KO
	CD4	20.5	20.4	19.4	19.5	28.8	29.3	28.3	28.1
	CD8	21.7	23.3	21.2	19.9	32.9	35.1	34.2	34.3
	Fig. 4f
		WT						KO
	mIfn-g	1.16875	1.02156	0.708092	0.834965	0.554529	0.920704	1.10976	1.1332	0.910862	2.37944	2.55145	2.32814
	Fig. 4g
		WT						KO
	mIl2	0.144723	0.426807	0.295363	1.0768	1.21678	0.996393	1.40071	1.36049	1.54245	1.4578	1.43447	1.47287
	Fig. 4h
			Naive mice			TRAMP co-culture
		WT	2.94	3.19	2.18	4.64	3.5	3.59
		KO	18.5	23	19	36.1	35.6	37.4
	Fig. 4i
		WT					KO
	% of 7-AAD cells	5.40 %	7.42 %	6.88 %	7.07 %	10.7 %	12.4 %	11.4 %	11.6 %	9.04 %	16.2 %

## Sheet: Figure 5
	Fig. 5a
	Tumor volume (mm3)	Days post injection of drug	Vehicle					(R)-9b
		1	55	26.7	10.7	0	14.3	17.5	36.8	14.5	0	25.6
		3	14.8	27.6	64.9	47.7	22.4	20.3	39.3	58.2	0	11.7
		7	69.4	11.3	47.6	30.9	30.7	69.1	64	25.1	0	75.3
		10	56.2	67.1	79.6	72.9	71.6	63.2	52.3	21.6	0	144.3
		13	81.3	121.7	175.1	85.6	112.2	34.6	52.6	28.1	0	170.6
		16	161.8	200.9	265.9	175.2	166.8	53.6	118.2	48.4	0	197.1
		21	515.5	396.1	466.8	314.4	332.2	49.7	106.4	45.1	179.1	432.9
		24	865.3	918.7	977.3	521.3	1816.3	181.7	250.1	67.9	191.2	400.1
	Fig. 5b
		Vehicle					(R)-9b
	CD8+ CD137	4.37	1.34	1.31	2.1	3.03	13.3	12.5	25.2	6.83	9.42
	Fig. 5c
		Vehicle			(R)-9b
	CD44hi CD62L low	19	25.3	24.7	29.6	33.5	27.8
	Fig. 5d
		Vehicle			(R)-9b
	Calcium flux	4.55	6.1	5.8	22	29	24.7
	Fig. 5e
	Control					(R)-9b
	CFSE+ 7-AAD+	4.97	9.73	6.21	4.27	9.53	53.2	54.4	33.9	37.7
	Fig. 5g
		Control			(R)-9b
	Ifn-g	0.131	0.182	0.202	0.594	0.993	0.761

## Sheet: Figure 6
	Fig. 6a
	Tumor volume (mm3)	Days post tumor injection	KO IgG					KO CD4					KO CD8					WT IgG					KO CD4+CD8
		0	0	0	0	0	0	0	0	0	0	0	0	0	0	0	0	0	0	0	0	0	0	0	0	0	0
		27	0	0	0	0	0	37.8	0	0	46.6	0	0	0	0	25.8	33.7	32.5	42.6	0	34	0	0	89.19	0	0	0
		34	0	34.9	0	0	0	41.4	62.2	126.9	89.6	82.9	61	38.5	89.5	92	61.5	73.5	185.7	155	145.1	106.2	102.87	195.8	0	0	96.38
		38	0	98.2	0	0	0	132.5	184.5	256.2	253.9	150.4	87.8	77.2	65.2	49.4	63	560.6	199	64.5	426.7	280.1	195.31	0	511.7	494.87	418.82
		42	0	101.8	78	0	49.3	198.1	160	142.3	246.6	252.6	62.2	130.3	99.9	107.2	225.8	654.1	570.5	148	831	619.5	440.9	205.73	1106.23	1921.97	993.63
		47	32.7	242.73	198.13	0	83.97	259.16	991.7	573.22	549.74	622.4	322.21	837.46	190.24	436.79	495	1493.66	1426.23	602.23	1304.14	3194.91	575.46	375.64	1934.08	2185.9	1762.13
	Fig. 6b
	Tumor volume (mm3)	Days post tumor injection	WT			KO
		0	0	0	0	0	0	0
	NSG mice	23	129.6	0	155.6	196.2	166.9	75.3
		30	251	123.7	310.7	283.2	208.5	83
		36	511.7	267.9	816.6	273.4	230.5	149.6
		43	836.4	526.7	1297.2	321.7	237.2	193.7
	Fig. 6c
	Adoptive transfer Splenocytes	WT			KO
	CD44hi CD62L low cells (%)	12.1	34	37.6	60	69.5	81.9
	Fig. 6d
	Adoptive transfer TILS	WT			KO
	CD44hi CD62L low cells (%)	6.82	5.93	7.3	12.3	15.5	12.69
	Fig. 6e	WT			KO
	SPAS-1 cells (%)	1.69	1.18	1.14	5.84	4.15	10.7

## Sheet: Figure 7
	Fig. 7b
			Vehicle			(R)-9b
	CXCL10	C4-2B	0.145755	0.157968	0.151475	0.522046	0.527445	0.716733
		TRAMP-C2	0.801858	0.787582	0.794703	0.95113	0.961946	0.955753
	Fig. 7c
	ChIP
			Vehicle			(R)-9b
	C4-2B	H3K27me3	5.73618	6.48862	5.78937	4.45122	4.22583	4.21052
		IgG	0	0.005374	0	0.03574	0.037747	0.105748
		EZH2	0.519407	0.572695	0.557063	0.22289	0.324389	0.361592
		IgG	0.027622	0.01999	0.016745	0.015744	0.023078	0
	TRAMP-C2	H3K27ME3	4.3677	4.48432	4.79313	2.41577	2.55767	1.77546
		IgG	0.021025	0	0.044462	0	0.074926	0.068143
		EZH2	1.38832	1.02987	1.38885	0.817393	0.871255	0.940573
		IgG	0.021025	0.080201	0.044462	0.066812	0.074926	0.068143
	Fig. 7d
		Vehicle+IgG					ICB					ICB+(R)-9b					(R)-9b
	Tumor volume (mm3)	1336.8	405.1	1299.8	4693.7	777.9	1827.1	925.3	1356.1	905.3	671.2	177.3	854.5	893.3	723.8	1193.1	328.6	449.8	475	902.2	389.5
	Fig. 7e
		Vehicle+IgG			ICB			(R)-9b			ICB+(R)-9b
	Spleen	3.65	3.43	2.8	2.2	2.16	1.73	0.6	0.58	0.53	4.09	4	3.7
	LN	1.58	2.1	1.57	1.36	1.29	1.3	1.8	1.98	1.6	3.06	2.98	2.89
	Fig. 7i
		Vehicle					(R)-9b
	Organoids	1.6	0.5	0.375	4.8	3	5.2	24	11.9	14.125	13.6
