# Supplementary material for: Inhibiting ACK1-mediated phosphorylation of C-terminal Src kinase counteracts prostate cancer immune checkpoint blockade resistance
Source: Nat Commun. 2022 Nov 14;13:6929. doi: 10.1038/s41467-022-34724-5 (PMC9663509; doi:10.1038/s41467-022-34724-5)
Supplement: Supplementary file 4 — Source Data [file 41467_2022_34724_MOESM4_ESM.zip › 331588_3_related_ms_7009997_rk2n72.xlsx]

## Sheet: Supp Fig 3
	Supplementary Fig. 3
		WT					KO
	TH cells CD4	52.2	44.9	55.3	58.1	57.9	40.9	49.7	56.3	55.8	53.9
	TC cells CD8	40.4	42.3	39.6	35.6	37.8	46.8	42.3	40.7	39.3	38.6
	B cells CD19	22.8	22.7	25	21.1	24.4	15.3	17.3	17	24.9	20.5
	Tregs CD4 CD25 FoxP3	9.77	13.9	4.94	3.48	6.78	17.8	11.8	5.21	4.14	5.28
	CD11b Gr-1	1.01	0.65	11.8	12.9	15.5	1.08	1.13	10.5	3.35	6.81
	NK cells NK1.1	5.72	5.1	5.27	5.23	4.63	7.75	3.57	3.87	4.7	4.55

## Sheet: Supp Fig 4
		Supplementary Fig. 4e
			WT			KO
		ALT assay	76.7822	87.249	97.4185	89.5867	82.6065	74.9017
		Supplementary Fig. 4f
			WT			KO
		ANA Assay	97.6212	139.073	207.427	89.7412	178.585	144.96
		Supplementary Fig. 4g		WT				KO
		Inflammation score	Kidney	1	1	1	0	1	1	1	1
			Small Intestine	0	0	0	0	0	0	0	0
			Liver	2	1	1	1	1	1	1	1
			Lung	2	1	0	0	1	1	2	1
			Prostate	0	0	0	0	0	0	0	0
		Supplementary Fig. 4h
		Fibrosis score		WT				KO
			Kidney	0	1	1	1	1	1	1	1
			Small Intestine	0	0	0	0	0	0	0	0
			Liver	1	2	1	1	0	0	1	1
			Lung	1	1	1	0	1	1	1	1
			Prostate	0	0	0	0	0	0	0	0

## Sheet: Supp Fig 7
		Supplementary Fig. 7a
		Tumor Weights (g)
			WT	KO
		1	1.73	1.207
		2	3.25	1.281
		3	0.187	0.709
		4	2.23	0
		5	1.44	0
		6	0.284	0
		7	0.066	0
		8	0.09	0
		9	0.04	0
		10	0.031	0

## Sheet: Supp Fig 8
		Supplementary Fig. 8d
		Tumor volume (mm3)	Days post tumor injection	WT			KO
			3	40.6	0	52.62	42.3	45.38	64.68
			7	14.48	235.7	11.7	4	8.8	0
			9	296.9	516.7	118.7	116.5	80.1	76
			13	394	2604.2	702.5	408	287	21.8
			15	1285.7	2604.2	884.1	724.1	699.3	0

## Sheet: Supp Fig 9
		Supplementary Fig. 9a
		Tumor volume (mm3)	Days post drug injection	Vehicle			(R)-9b
			5	137.53	193.83	120.33	71.76	80.89	39.89
			7	144.3	105.15	67.55	148.21	101.48	37.14
			11	368.14	179.58	206.92	217.62	208.2	67.76
			14	561.05	240.83	225.31	365.69	514.18	102.1
			17	1201.65	445.99	513.51	445.29	622.1	251
			19	1563.12	493.16	715.76	490.1	654.87	223.63
			24	2108.1	1391.4	2560	1629.2	893.2	611.6
		Supplementary Fig. 9b
		Tumor Weights (g)		Vehicle	(R)-9b
			1	1.325	0.257
			2	0.85	0.342
			3	1.418	0.123
			4	0.558	0.573
			5	1.158	1.089

## Sheet: Supp Fig 12
		Supplementary Fig. 12a
			Cells	WT			KO
			CM (%)	7.4	5.6	8.4	12.6	11.9	11.3
			EM (%)	7.8	7.2	6.8	10.6	10.4	9.7
		Supplementary Fig. 12b
			Cells	Vehicle			(R)-9b
			CM (%)	12.3	11.3	13.4	20.8	20	19.5
			EM (%)	2.67	2.56	2.2	5.61	4.69	4.73

## Sheet: Supp Fig 13
		Supplementary Fig. 13b
		Tumor Weights (g)
			KO IgG	KO CD4	KO CD8	WT IgG
			0.06	0.62	0.377	1.055
			0.668	0.858	0.846	1.764
			0.272	2.078	0.882	1.525
			0.015	0.808	2.599	3.678
			0.08		0.388	2.083
		Supplementary Fig. 13c
		Tumor Weight (g)	WT	KO
			1.81	0.66
			1.21	1.1
			1.56	0.9
		Supplementary Fig. 13d
		Adoptive transfer	WT			KO
		TILS (%)	5.33	6.22	2.48	9.79	9.24	8.05

## Sheet: Supp Fig 14
		Supplementary Fig. 14a
		Adoptive Transfer	Days	WT			KO
		CFSE stained CD8 cells (%)	0	100	100	100	100	100	100
			1	92.6	98.6	96.7	94.9	98.2	98.1
			4	44.1	45.3	42.2	37.1	28.1	29.7
			10	26.47	27.11	26.9	3.2	2.7	2.9
			14	25.47	25.32	28.3	1.72	2.62	2.96
			WT			KO
		CD8 cells (%)	32	44.3	43.5	69.7	67.5	65.7
		Supplementary Fig. 14c
			Vehicle			(R)-9b
		CXCR3	0.125358	0.111844	0.087831	0.292832	0.275151	0.355347
		Supplementary Fig. 14d
		Tumor Weights (g)	Vehicle	ICB	ICB+(R)-9b	(R)-9b
			2.028	0.809	1.155	0.23
			0.233	1.273	0.296	0.668
			0.887	1.968	2.158	0.61
			3.388	0.677	1.396	0.88
			1.116	1.634	1.355	0.221

## Sheet: Supp Fig 16
		Supplementary Fig. 16b
			Vehicle					ICB					(R)-9b					ICB+(R)-9b
		Number of CD3 cells	20	22	20	18	22	30	32	32	35	37	68	65	65	54	66	33	25	26	29	31
		Supplementary Fig. 16c
			Vehicle			(R)-9b
		Number of PI+ cells/spheroid	0.4	0	0	5	12.75	13.4

## Sheet: Supp Fig 17
		Supplementary Fig. 17d
			Vehicle			(R)-9b
		Peak Fluorescence	3	11	3	18	27	14
